# Supplementary material for: Deep learning tools for the cancer clinic: an open-source framework with head and neck contour validation
Source: Radiat Oncol. 2022 Feb 8;17:28. doi: 10.1186/s13014-022-01982-y (PMC8822676; doi:10.1186/s13014-022-01982-y)
Supplement: Supplementary file 1 — Additional file 1. Quantitative metric results and statistical analysis. This file contains per-test case result scores from each of the 19 test patients for each considered OAR for both DLC and ABAS. These data formed the basis of Table 2, which reports the means, standard deviations, and statistical significance of results per the Student t test. [file 13014_2022_1982_MOESM1_ESM.xls]

## Sheet: DSC
	Dice Similarity Coefficient
	Brainstem		Cochlea L		Cochlea R		Parotid L		Parotid R		Submandibular L		Submandibular R		Brachial Plexus		Brain		Larynx		Spinal Cord
	CNN	Atlas	CNN	Atlas	CNN	Atlas	CNN	Atlas	CNN	Atlas	CNN	Atlas	CNN	Atlas	CNN	Atlas	CNN	Atlas	CNN	Atlas	CNN	Atlas
017_064	0.832025	0.833319	0.359606	0.552083	0.288256	0.598361	0.66069	0.602648	0.69167	0.659535	0.76666	0.71454	0.227073	0.445352	0.440113	0.191276	0.919387	0.898432	0.208828	0.177338	0.566358	0.522643
017_074	0.885382	0.853931	0.370588	0.609091	0.279693	0.381443	0.805314	0.722455	0.776614	0.727705	0.874809	0.648196	0.876465	0.558279	0.52234	0.44737	0.974406	0.948632	0.462246	0.381002	0.716394	0.848698
017_075	0.871943	0.857085	0.402151	0.291954	0.602763	0.241935	0.852917	0.760204	0.881516	0.761184	0.761163	0.613721	0.834838	0.48575	0.318527	0.323233	0.936761	0.921235	0.456146	0.441586	0.818038	0.78338
017_079	0.901044	0.895016	0.368493	0.782423	0.511831	0.705217	0.856447	0.768661	0.872996	0.730003	0.841589	0.632105	0.850534	0.79274	0.567069	0.14311	0.916248	0.900616	0.307968	0.42448	0.878924	0.763757
017_080	0.792067	0.775403	0.520089	0.307087	0.611821	0.238845	0.833582	0.78978	0.873413	0.834291	0.740091	0.547223	0.853795	0.616502	0.455479	0.366118	0.943057	0.926768	0.336401	0.55728	0.562897	0.846401
017_108	0.854985	0.848378	0.366005	0.599237	0.549464	0.506908	0.848461	0.734956	0.81954	0.758453	0.5615	0.488983	0.644948	0.800421	0.260183	0.0822337	0.929326	0.917131	0.47721	0.378464	0.797282	0.842838
017_109	0.894705	0.833678	0.342282	0.217893	0.516968	0.161972	0.822491	0.729811	0.776884	0.75455	0.805792	0.645256	0.706587	0.603969	0.64078	0.254426	0.912288	0.901806	0.368553	0.464973	0.84623	0.801984
017_110	0.877682	0.896328	0.637066	0.525	0.521459	0.732558	0.828943	0.767831	0.758469	0.814808	0.770427	0.692622	0.702728	0.688234	0.617429	0.324837	0.922906	0.903798	0.308457	0.289166	0.793467	0.851864
017_111	0.893171	0.865157	0.350427	0.136812	0.523921	0.282991	0.863746	0.720219	0.874327	0.77111	0.814143	0.735731	0.77199	0.477152	0.574074	0.132937	0.922118	0.913721	0.568391	0.728329	0.868598	0.748717
017_119	0.813773	0.833863	0.371179	0.318108	0.586111	0.298148	0.815672	0.771384	0.800928	0.779671	0.680288	0.693419	0.776027	0.756773	0.379982	0.013027	0.952622	0.924634	0.512867	0.328965	0.797383	0.875042
017_129	0.803723	0.793267	0.66343	0.535714	0.576233	0.705628	0.889858	0.788286	0.881961	0.777598	0.764186	0.60616	0.759566	0.558383	0.723064	0.343921	0.92843	0.91572	0.479495	0.381444	0.713512	0.673767
017_134	0.860003	0.867241	0.557196	0.492683	0.565684	0.562842	0.820445	0.71877	0.799045	0.672556	0.718127	0.693383	0.695755	0.65986	0.627728	0.215005	0.920075	0.906646	0.389136	0.383331	0.831731	0.807251
017_135	0.890218	0.85966	0.683794	0.527174	0.533101	0.565574	0.854508	0.821722	0.858398	0.8219	0.834044	0.534944	0.796356	0.591014	0.580055	0.195795	0.925551	0.912368	0.418292	0.657248	0.869069	0.777123
017_139	0.811685	0.800831	0.469388	0.215068	0.34264	0.312407	0.779521	0.762179	0.761097	0.723202	0.876181	0.632997	0.789956	0.763199	0.451016	0.0209397	0.955665	0.935095	0.440522	0.326848	0.824407	0.728436
017_140	0.866119	0.846846	0.100962	0.359155	0.310345	0.583333	0.662615	0.574716	0.701903	0.636662	0.00736143	0.00515213	0.00175048	0.0353287	0.601687	0.16295	0.957717	0.939939	0.498739	0.558669	0.730146	0.857044
017_141	0.794937	0.786457	0.379688	0.653281	0.438435	0.49589	0.816849	0.681057	0.863778	0.649796	0.728692	0.589683	0.741236	0.579594	0.59803	0.0794499	0.889637	0.871519	0.414434	0.365614	0.790907	0.876392
017_143	0.863674	0.856438	0.531496	0.328	0.377522	0.539823	0.675127	0.610542	0.788185	0.653661	0.719049	0.558241	0.782398	0.668878	0.706838	0.236088	0.969985	0.942747	0.562255	0.740194	0.76593	0.868412
017_144	0.878444	0.871806	0.720472	0.260459	0.44	0.229927	0.851571	0.829183	0.81326	0.794329	0.724061	0.809542	0.607268	0.693168	0.252987	0.00826812	0.937637	0.92069	0.471222	0.560002	0.788806	0.84914
017_145	0.806491	0.818986	0.399698	0.692966	0.489415	0.701354	0.81361	0.743523	0.836006	0.754727	0.762528	0.647371	0.881315	0.811465	0.361202	0.00209532	0.920008	0.902376	0.407797	0.357327	0.810329	0.818862
Mean	0.852214	0.841773	0.452316	0.442326	0.47714	0.465535	0.808019	0.73147	0.812105	0.740829	0.723721	0.604698	0.700031	0.609793	0.509399	0.186478	0.933359	0.915993	0.425735	0.447488	0.77739	0.796934
STDEV	0.036562	0.0333309	0.148533	0.180279	0.105702	0.183827	0.0660178	0.0685374	0.0571112	0.0594416	0.18315	0.159779	0.216649	0.173416	0.139685	0.130149	0.020708	0.0179544	0.0887818	0.146114	0.0863731	0.0839252
	t-Test: Paired Two Sample for Means				t-Test: Paired Two Sample for Means				t-Test: Paired Two Sample for Means				t-Test: Paired Two Sample for Means				t-Test: Paired Two Sample for Means				t-Test: Paired Two Sample for Means				t-Test: Paired Two Sample for Means
	Brainstem				Cochlea L				Cochlea R				Parotid L				Parotid R				Submand L				Submand R
		Variable 1	Variable 2			Variable 1	Variable 2			Variable 1	Variable 2			Variable 1	Variable 2			Variable 1	Variable 2			Variable 1	Variable 2			Variable 1	Variable 2
	Mean	0.852214	0.841773		Mean	0.452316	0.442326		Mean	0.47714	0.465535		Mean	0.808019	0.73147		Mean	0.812105	0.740829		Mean	0.723721	0.604698		Mean	0.700031	0.609793
	Variance	0.00141104	0.00117267		Variance	0.0232877	0.034306		Variance	0.0117936	0.0356699		Variance	0.00460048	0.00495834		Variance	0.0034429	0.00372959		Variance	0.0354076	0.0269475		Variance	0.0495443	0.0317439
	Observations	19	19		Observations	19	19		Observations	19	19		Observations	19	19		Observations	19	19		Observations	19	19		Observations	19	19
	Pearson Correlation	0.8603			Pearson Correlation	-0.00521273			Pearson Correlation	-0.110543			Pearson Correlation	0.868861			Pearson Correlation	0.484283			Pearson Correlation	0.85549			Pearson Correlation	0.720225
	Hypothesized Mean Difference	0			Hypothesized Mean Difference	0			Hypothesized Mean Difference	0			Hypothesized Mean Difference	0			Hypothesized Mean Difference	0			Hypothesized Mean Difference	0			Hypothesized Mean Difference	0
	df	18			df	18			df	18			df	18			df	18			df	18			df	18
	t Stat	2.36469			t Stat	0.180998			t Stat	0.221844			t Stat	9.40253			t Stat	5.10644			t Stat	5.32166			t Stat	2.5304
	P(T<=t) one-tail	0.0147415			P(T<=t) one-tail	0.429196			P(T<=t) one-tail	0.413466			P(T<=t) one-tail	1.14251e-08			P(T<=t) one-tail	3.68905e-05			P(T<=t) one-tail	2.32638e-05			P(T<=t) one-tail	0.0104699
	t Critical one-tail	1.73406			t Critical one-tail	1.73406			t Critical one-tail	1.73406			t Critical one-tail	1.73406			t Critical one-tail	1.73406			t Critical one-tail	1.73406			t Critical one-tail	1.73406
	P(T<=t) two-tail	0.0294831			P(T<=t) two-tail	0.858392			P(T<=t) two-tail	0.826933			P(T<=t) two-tail	2.28502e-08			P(T<=t) two-tail	7.37811e-05			P(T<=t) two-tail	4.65277e-05			P(T<=t) two-tail	0.0209398
	t Critical two-tail	2.10092			t Critical two-tail	2.10092			t Critical two-tail	2.10092			t Critical two-tail	2.10092			t Critical two-tail	2.10092			t Critical two-tail	2.10092			t Critical two-tail	2.10092
	t-Test: Paired Two Sample for Means				t-Test: Paired Two Sample for Means				t-Test: Paired Two Sample for Means				t-Test: Paired Two Sample for Means
	Brach Pl				Brain				Larynx				Spinal Cord
		Variable 1	Variable 2			Variable 1	Variable 2			Variable 1	Variable 2			Variable 1	Variable 2
	Mean	0.508714	0.186478		Mean	0.933359	0.915993		Mean	0.425735	0.447488		Mean	0.77739	0.796934
	Variance	0.020383	0.0178799		Variance	0.000452645	0.00034027		Variance	0.00832011	0.0225353		Variance	0.00787477	0.00743474
	Observations	19	19		Observations	19	19		Observations	19	19		Observations	19	19
	Pearson Correlation	0.439688			Pearson Correlation	0.973041			Pearson Correlation	0.583565			Pearson Correlation	0.302256
	Hypothesized Mean Difference	0			Hypothesized Mean Difference	0			Hypothesized Mean Difference	0			Hypothesized Mean Difference	0
	df	18			df	18			df	18			df	18
	t Stat	9.5848			t Stat	14.0169			t Stat	-0.777463			t Stat	-0.8242
	P(T<=t) one-tail	8.54141e-09			P(T<=t) one-tail	1.99243e-11			P(T<=t) one-tail	0.223492			P(T<=t) one-tail	0.210307
	t Critical one-tail	1.73406			t Critical one-tail	1.73406			t Critical one-tail	1.73406			t Critical one-tail	1.73406
	P(T<=t) two-tail	1.70828e-08			P(T<=t) two-tail	3.98486e-11			P(T<=t) two-tail	0.446984			P(T<=t) two-tail	0.420614
	t Critical two-tail	2.10092			t Critical two-tail	2.10092			t Critical two-tail	2.10092			t Critical two-tail	2.10092
		0.0375633

## Sheet: MSD
	Mean Surface Distance (mm)
	Brainstem		Cochlea L		Cochlea R		Parotid L		Parotid R		Submandibular L		Submandibular R		Brachial Plexus		Brain		Larynx		Spinal Cord
	CNN	Atlas	CNN	Atlas	CNN	Atlas	CNN	Atlas	CNN	Atlas	CNN	Atlas	CNN	Atlas	CNN	Atlas	CNN	Atlas	CNN	Atlas	CNN	Atlas
017_064	1.44161	1.70571	2.11896	1.07871	2.87511	1.18153	3.53595	3.54755	3.60999	2.80435	1.36037	1.69347	7.60152	5.77566	6.04402	6.19781	2.84523	3.69139	8.63065	9.92374	20.1937	18.606
017_074	1.26216	1.77871	2.07054	1.0339	2.91242	1.74265	3.44407	3.62632	3.72971	3.54662	0.975215	2.97728	1.00984	3.7985	3.31629	3.7377	0.869875	1.71003	5.46146	7.20466	2.02266	1.02013
017_075	1.11215	1.58252	2.36699	2.86445	1.62105	3.20058	1.33257	2.89798	1.21397	3.03228	1.62262	2.90432	1.16629	4.21056	8.32685	5.2493	1.50391	2.28029	5.53816	8.14285	1.16548	1.44061
017_079	1.12622	1.2543	2.82621	1.14304	2.32149	1.47633	1.40603	2.76352	1.23099	3.94549	1.34375	2.92931	1.18335	1.59324	4.59892	21.2494	2.15257	2.93512	9.62104	5.99322	0.661425	1.34755
017_080	2.01504	2.44449	1.89492	2.87652	1.96619	3.17964	2.87474	2.75958	1.62331	2.12553	1.99214	4.45868	1.44732	4.02583	6.72421	4.41724	1.57082	2.20642	8.53346	4.67739	17.9915	1.05937
017_108	1.48226	1.74092	3.17543	2.34446	2.18655	2.68378	1.41728	3.1206	1.83137	3.1198	3.00494	3.32912	2.35517	1.50037	13.4184	13.4663	2.42563	3.18109	8.46268	11.1045	1.446	1.1812
017_109	1.28585	2.01847	3.26022	3.92391	2.21848	4.06922	1.96964	3.28507	2.16426	2.72887	1.54505	2.75438	2.88479	3.98288	2.76362	9.5342	3.05156	3.45039	7.84286	7.92426	1.00757	1.41583
017_110	1.28358	1.21455	1.15609	1.45693	1.79844	0.926725	1.99846	2.94217	2.48294	2.319	2.09588	3.23197	2.39181	3.06967	3.96266	8.36955	2.79345	3.50203	13.5376	11.8327	1.27688	1.01302
017_111	1.20293	1.5721	3.30056	4.43719	2.12601	3.23421	1.33129	3.32161	1.35725	2.63041	1.60808	2.2649	1.98996	4.39273	4.54859	11.5212	2.40158	3.10312	4.57576	3.37386	0.852548	1.76598
017_119	1.5204	1.69173	2.52403	3.65432	1.52379	3.08794	1.99517	2.61587	2.73032	2.21287	2.85645	2.24029	1.68195	1.80551	6.03865	30.1978	1.22842	2.28887	7.71201	15.1312	1.2681	0.8535
017_129	1.71235	2.09075	1.2042	1.73778	1.69252	0.953692	1.21369	2.57383	1.27689	2.8353	1.72305	3.7936	2.09061	3.72855	3.00665	7.64198	2.48986	3.21406	7.0421	9.45793	6.59395	6.64365
017_134	1.56406	1.54114	1.28457	1.84572	1.37653	1.32507	1.86577	3.12759	1.81912	3.85402	2.20147	2.54643	2.02048	2.51883	3.3041	9.92558	2.77681	3.39317	7.75403	9.38258	0.97234	1.20876
017_135	1.359	1.74393	0.986964	1.45006	1.70662	1.17779	1.67264	2.66237	1.58542	2.79779	1.61299	4.24849	1.84535	3.44044	4.66161	10.841	2.30717	2.99483	7.07521	3.00928	0.822882	1.44473
017_139	1.92252	2.14465	2.08425	3.73695	2.63579	2.97384	2.48637	2.62673	2.79658	2.76227	0.884377	2.76287	1.46527	1.6872	5.46494	23.2653	1.41362	2.15923	7.46959	7.50009	1.02098	1.8979
017_140	1.4568	1.72565	3.71983	1.79068	2.63514	1.68914	4.6576	5.48546	4.03109	4.12712	19.0982	20.5189	18.3952	16.0329	4.02281	9.60821	1.22682	2.01399	6.64321	5.39566	1.60992	0.932857
017_141	1.89298	2.26746	3.18632	1.98104	2.83659	2.65962	1.79063	3.5259	1.21002	3.6696	2.2924	3.50681	1.89668	3.19036	4.27603	13.8037	1.73682	2.38443	7.04652	11.4216	1.36359	0.906793
017_143	1.41238	1.64142	1.57299	1.75558	2.20503	1.26447	3.78842	4.08771	3.08029	3.94397	2.24903	3.74414	1.82348	2.71432	3.18581	8.76876	0.892563	2.00121	5.01809	2.34274	1.62204	1.00463
017_144	1.20104	1.49836	0.824817	3.53805	2.19939	3.96666	1.62044	1.84987	1.83511	2.10405	2.32206	1.51026	3.88695	2.39835	10.9845	42.176	1.54722	2.13453	6.9628	5.20875	1.3374	1.04252
017_145	1.60254	1.77433	2.9493	1.60835	2.67665	1.65423	2.47724	3.08369	1.91318	2.65941	1.55907	2.94351	0.913826	1.49033	8.25455	42.8179	1.91615	2.68779	6.44653	8.31812	1.25788	2.10622
Mean	1.4661	1.75954	2.23722	2.32935	2.18494	2.23406	2.25674	3.15281	2.18536	3.01151	2.75511	3.91362	3.05526	3.75559	5.62648	14.8836	1.95527	2.70168	7.44072	7.755	3.39405	2.46796
STDEV	0.260232	0.308701	0.871614	1.04624	0.46898	1.01684	0.951458	0.73057	0.883492	0.635961	3.89073	3.985	3.89288	3.11088	2.78394	11.5089	0.66757	0.594259	1.91709	3.26423	5.53537	4.00197
	t-Test: Paired Two Sample for Means				t-Test: Paired Two Sample for Means				t-Test: Paired Two Sample for Means				t-Test: Paired Two Sample for Means				t-Test: Paired Two Sample for Means				t-Test: Paired Two Sample for Means				t-Test: Paired Two Sample for Means
	Brainstem				Coch L				Coch R				Parotid L				Parotid R				Submand L				Submand R
		Variable 1	Variable 2			Variable 1	Variable 2			Variable 1	Variable 2			Variable 1	Variable 2			Variable 1	Variable 2			Variable 1	Variable 2			Variable 1	Variable 2
	Mean	1.4661	1.75954		Mean	2.23722	2.32935		Mean	2.18494	2.23406		Mean	2.25674	3.15281		Mean	2.18536	3.01151		Mean	2.75511	3.91362		Mean	3.05526	3.75559
	Variance	0.0714828	0.100591		Variance	0.801917	1.15543		Variance	0.232161	1.0914		Variance	0.955565	0.563384		Variance	0.823922	0.426916		Variance	15.9788	16.7625		Variance	15.9964	10.2152
	Observations	19	19		Observations	19	19		Observations	19	19		Observations	19	19		Observations	19	19		Observations	19	19		Observations	19	19
	Pearson Correlation	0.811262			Pearson Correlation	0.216108			Pearson Correlation	-0.00426166			Pearson Correlation	0.747348			Pearson Correlation	0.210991			Pearson Correlation	0.973616			Pearson Correlation	0.933588
	Hypothesized Mean Difference	0			Hypothesized Mean Difference	0			Hypothesized Mean Difference	0			Hypothesized Mean Difference	0			Hypothesized Mean Difference	0			Hypothesized Mean Difference	0			Hypothesized Mean Difference	0
	df	18			df	18			df	18			df	18			df	18			df	18			df	18
	t Stat	-6.8874			t Stat	-0.323464			t Stat	-0.185818			t Stat	-6.01081			t Stat	-3.6001			t Stat	-5.40471			t Stat	-1.99416
	P(T<=t) one-tail	9.64418e-07			P(T<=t) one-tail	0.375036			P(T<=t) one-tail	0.427333			P(T<=t) one-tail	5.5116e-06			P(T<=t) one-tail	0.00102337			P(T<=t) one-tail	1.94989e-05			P(T<=t) one-tail	0.0307538
	t Critical one-tail	1.73406			t Critical one-tail	1.73406			t Critical one-tail	1.73406			t Critical one-tail	1.73406			t Critical one-tail	1.73406			t Critical one-tail	1.73406			t Critical one-tail	1.73406
	P(T<=t) two-tail	1.92884e-06			P(T<=t) two-tail	0.750072			P(T<=t) two-tail	0.854665			P(T<=t) two-tail	1.10232e-05			P(T<=t) two-tail	0.00204673			P(T<=t) two-tail	3.89978e-05			P(T<=t) two-tail	0.0615075
	t Critical two-tail	2.10092			t Critical two-tail	2.10092			t Critical two-tail	2.10092			t Critical two-tail	2.10092			t Critical two-tail	2.10092			t Critical two-tail	2.10092			t Critical two-tail	2.10092
	t-Test: Paired Two Sample for Means				t-Test: Paired Two Sample for Means				t-Test: Paired Two Sample for Means				t-Test: Paired Two Sample for Means
	Brach Pl				Brain				Larynx				Spinal Cord
		Variable 1	Variable 2			Variable 1	Variable 2			Variable 1	Variable 2			Variable 1	Variable 2
	Mean	5.58652	14.8836		Mean	1.95527	2.70168		Mean	7.44072	7.755		Mean	3.39405	2.46796
	Variance	6.88237	139.814		Variance	0.470408	0.372763		Variance	3.87939	11.2472		Variance	32.3426	16.9055
	Observations	19	19		Observations	19	19		Observations	19	19		Observations	19	19
	Pearson Correlation	0.388305			Pearson Correlation	0.977214			Pearson Correlation	0.457504			Pearson Correlation	0.721805
	Hypothesized Mean Difference	0			Hypothesized Mean Difference	0			Hypothesized Mean Difference	0			Hypothesized Mean Difference	0
	df	18			df	18			df	18			df	18
	t Stat	-3.6599			t Stat	-20.6782			t Stat	-0.454563			t Stat	1.02559
	P(T<=t) one-tail	0.000895864			P(T<=t) one-tail	2.70613e-14			P(T<=t) one-tail	0.327429			P(T<=t) one-tail	0.159336
	t Critical one-tail	1.73406			t Critical one-tail	1.73406			t Critical one-tail	1.73406			t Critical one-tail	1.73406
	P(T<=t) two-tail	0.00179173			P(T<=t) two-tail	5.41225e-14			P(T<=t) two-tail	0.654858			P(T<=t) two-tail	0.318672
	t Critical two-tail	2.10092			t Critical two-tail	2.10092			t Critical two-tail	2.10092			t Critical two-tail	2.10092

## Sheet: HSD
	95th Percent Hausdorff Distance (mm)
	Brainstem		Cochlea L		Cochlea R		Parotid L		Parotid R		Submandibular L		Submandibular R		Brachial Plexus		Brain		Larynx		Spinal Cord
	CNN	Atlas	CNN	Atlas	CNN	Atlas	CNN	Atlas	CNN	Atlas	CNN	Atlas	CNN	Atlas	CNN	Atlas	CNN	Atlas	CNN	Atlas	CNN	Atlas
017_064	3.77492	4.03113	5.09902	2.23607	7.56637	2.87228	14	11.8849	17.2337	7.56637	3.3541	4.12311	20.6398	20.025	20.8806	20.4695	22.5222	22.5222	17.7271	20.9762	110.114	97.8328
017_074	3	4.03113	5.09902	2.69258	5.74456	3.20156	14.5344	10.247	14.4568	10.6771	2.69258	8.66025	2.69258	8.12404	8.07775	13.9284	3	4.24264	15.4272	22.2935	4.12311	2.23607
017_075	2.69258	4.12311	3.60555	5.09902	3.16228	5.38516	3.77492	8.55862	3.20156	11.4018	4.03113	8.06226	3	11.4127	27.2397	16.7705	8.5	8.13941	15.5242	27.5	3.60555	3.16228
017_079	3	3.20156	4.82183	2.82843	4.03113	3.3541	4.03113	8.44097	3	17.1828	3.16228	8.61684	3	5	15.8114	57.9418	13.5	14.1863	25.4951	18.2003	1.41421	3
017_080	5.38516	6.16441	3.16228	5.83095	5.19615	5.83095	14.8408	7.43303	5	5.59017	5.59017	11.6619	3.3541	12.3288	29.0732	11.1467	10.0499	10.0499	20.8327	15.1658	102.933	2.23607
017_108	3.60555	4.71699	4.24264	4.82183	3.60555	5	3.3541	9.55249	6.40312	10.8167	12.5399	8.44097	5	3.3541	45.1664	33.2904	16.4317	18.0278	25.9808	35.1426	3	2.87228
017_109	3.20156	5	5	7.07107	3.20156	5.83095	5.83095	11.1803	7.07107	9.27362	3.90512	7.54983	10.0623	12.8452	7.68115	29.3981	20.9762	18.1659	18.3916	25.1794	2.23607	3.16228
017_110	3	3.16228	2.69258	2.69258	5	2.5	5.91608	9.34077	7	7.68115	4.38748	10.8628	5.67891	10	10.4403	27.5862	18.6011	18.3848	33.4701	29.77	3	2.23607
017_111	3	3.60555	5	6.7082	3.3541	5.19615	3.77492	10.4881	4.38748	7.63217	3.3541	5.12348	6	13.6839	17.4929	31.7057	15.4272	17.1172	15.5563	14.0089	2.23607	3.90512
017_119	3.90512	4.03113	7.56637	7.63217	5.09902	6.80074	7.07107	7.54983	13.4629	6.48074	12.5797	7.5	7.07107	3.90512	17.8676	71.7374	5.09902	7.56637	25.0799	45.0999	2.87228	2.23607
017_129	5.47723	6.40312	2.69258	5.09902	5.19615	2.69258	3.16228	9.55249	3.60555	10.0623	4.82183	14.7309	7.82624	8.60233	10.0499	25.5392	16.5529	17.6068	23.2002	25.1794	52.6901	50.0799
017_134	3.3541	4	2.87228	5.09902	3.20156	2.87228	5.65685	9.84886	5.74456	12.2984	7.5	5.65685	5.38516	5.83095	9.06918	27.933	18.9539	18.0347	18.2003	24.1868	2.23607	3
017_135	3.60555	4	2.23607	3.90512	5.09902	2.69258	4.12311	9.28709	4.03113	11.6619	4.24264	9.75961	5	7.07107	16.7631	27.1477	15.5563	15.0333	16.5831	10.198	2	3.16228
017_139	5	6.40312	5.09902	6.87386	5.38516	5.09902	7.68115	8.01561	10.198	7.5	2.23607	8.12404	3.16228	4.38748	13.8654	60.3738	8.01561	10.2956	25.1794	20.0998	2.23607	4.12311
017_140	3.77492	4.03113	7.63217	3.90512	5.38516	6.34429	15.3297	15	15.0333	11.7154	36.2491	40.8044	33.1851	33.6749	13.4629	26.5189	5.47723	7.82624	22.7211	12.8062	3.90512	2.5
017_141	5.83095	5.74456	4.92443	3.3541	5	5	5.19615	12.5	3.60555	10.247	8.32166	9.84886	5.59017	9.27362	14.8997	31.0161	9.11043	9.55249	16.2788	33.4701	2.87228	2.23607
017_143	5.09902	4	5	3.90512	5.09902	2.69258	13.0384	10.1612	14.0446	10.0499	5	8.73212	4.47214	6.34429	10.0499	23.2809	2	7.15891	17.7553	7.82624	3.60555	2.82843
017_144	3	3.60555	2.69258	7.2111	5.38516	7.61577	4.92443	5.47723	5.93717	6.16441	9.81071	4.92443	15.843	7.82624	36.6197	89.8346	8.12404	7.82624	18.0069	20.025	2.87228	2.87228
017_145	5.38516	5.74456	4.24264	3.60555	5.09902	4.03113	10.9545	8.94427	6.32456	8.12404	3.60555	9.48683	2	3.3541	26	82.3529	12.5797	11.8743	10.9202	25.02	2.69258	10.7703
Mean	3.9522	4.52628	4.40427	4.76689	4.77953	4.47432	7.7471	9.65593	7.88111	9.58557	7.23075	10.1405	7.84015	9.84442	18.4479	37.2617	12.1304	12.8216	20.1226	22.7446	16.3497	10.7606
STDEV	1.01882	1.03219	1.47695	1.67816	1.08134	1.56236	4.33113	2.02935	4.52114	2.6776	7.48282	7.62608	7.5109	6.9648	9.95598	22.6583	5.96797	5.0615	5.16441	8.91615	32.8888	23.0916
	t-Test: Paired Two Sample for Means				t-Test: Paired Two Sample for Means				t-Test: Paired Two Sample for Means				t-Test: Paired Two Sample for Means				t-Test: Paired Two Sample for Means				t-Test: Paired Two Sample for Means				t-Test: Paired Two Sample for Means
	Brainstem				Coch L				Coch R				Parotid L				Parotid R				Submand L				Submand R
		Variable 1	Variable 2			Variable 1	Variable 2			Variable 1	Variable 2			Variable 1	Variable 2			Variable 1	Variable 2			Variable 1	Variable 2			Variable 1	Variable 2
	Mean	3.9522	4.52628		Mean	4.40427	4.76689		Mean	4.77953	4.47432		Mean	7.7471	9.65593		Mean	7.88111	9.58557		Mean	7.23075	10.1405		Mean	7.84015	9.84442
	Variance	1.09566	1.1246		Variance	2.30257	2.97268		Variance	1.23425	2.57657		Variance	19.8009	4.34704		Variance	21.5763	7.56784		Variance	59.1033	61.388		Variance	59.5478	51.2034
	Observations	19	19		Observations	19	19		Observations	19	19		Observations	19	19		Observations	19	19		Observations	19	19		Observations	19	19
	Pearson Correlation	0.809512			Pearson Correlation	0.0799384			Pearson Correlation	-0.162193			Pearson Correlation	0.324862			Pearson Correlation	-0.228864			Pearson Correlation	0.851998			Pearson Correlation	0.853408
	Hypothesized Mean Difference	0			Hypothesized Mean Difference	0			Hypothesized Mean Difference	0			Hypothesized Mean Difference	0			Hypothesized Mean Difference	0			Hypothesized Mean Difference	0			Hypothesized Mean Difference	0
	df	18			df	18			df	18			df	18			df	18			df	18			df	18
	t Stat	-3.8471			t Stat	-0.717218			t Stat	0.634992			t Stat	-1.95463			t Stat	-1.25595			t Stat	-3.0019			t Stat	-2.1505
	P(T<=t) one-tail	0.000590353			P(T<=t) one-tail	0.241222			P(T<=t) one-tail	0.266711			P(T<=t) one-tail	0.0331697			P(T<=t) one-tail	0.112597			P(T<=t) one-tail	0.00382684			P(T<=t) one-tail	0.022676
	t Critical one-tail	1.73406			t Critical one-tail	1.73406			t Critical one-tail	1.73406			t Critical one-tail	1.73406			t Critical one-tail	1.73406			t Critical one-tail	1.73406			t Critical one-tail	1.73406
	P(T<=t) two-tail	0.00118071			P(T<=t) two-tail	0.482444			P(T<=t) two-tail	0.533423			P(T<=t) two-tail	0.0663394			P(T<=t) two-tail	0.225193			P(T<=t) two-tail	0.00765369			P(T<=t) two-tail	0.0453519
	t Critical two-tail	2.10092			t Critical two-tail	2.10092			t Critical two-tail	2.10092			t Critical two-tail	2.10092			t Critical two-tail	2.10092			t Critical two-tail	2.10092			t Critical two-tail	2.10092
	t-Test: Paired Two Sample for Means				t-Test: Paired Two Sample for Means				t-Test: Paired Two Sample for Means				t-Test: Paired Two Sample for Means
	Brach Pl				Brain				Larynx				Spinal Cord
		Variable 1	Variable 2			Variable 1	Variable 2			Variable 1	Variable 2			Variable 1	Variable 2
	Mean	17.9531	37.2617		Mean	12.1304	12.8216		Mean	20.1226	22.7446		Mean	16.3497	10.7606
	Variance	89.9326	541.919		Variance	37.5954	27.0421		Variance	28.1529	83.9143		Variance	1141.77	562.846
	Observations	19	19		Observations	19	19		Observations	19	19		Observations	19	19
	Pearson Correlation	0.211438			Pearson Correlation	0.967564			Pearson Correlation	0.293091			Pearson Correlation	0.724007
	Hypothesized Mean Difference	0			Hypothesized Mean Difference	0			Hypothesized Mean Difference	0			Hypothesized Mean Difference	0
	df	18			df	18			df	18			df	18
	t Stat	-3.6269			t Stat	-1.75851			t Stat	-1.25016			t Stat	1.0447
	P(T<=t) one-tail	0.000964133			P(T<=t) one-tail	0.0478255			P(T<=t) one-tail	0.113625			P(T<=t) one-tail	0.154994
	t Critical one-tail	1.73406			t Critical one-tail	1.73406			t Critical one-tail	1.73406			t Critical one-tail	1.73406
	P(T<=t) two-tail	0.00192827			P(T<=t) two-tail	0.0956509			P(T<=t) two-tail	0.227251			P(T<=t) two-tail	0.309989
	t Critical two-tail	2.10092			t Critical two-tail	2.10092			t Critical two-tail	2.10092			t Critical two-tail	2.10092
